# Supplementary material for: Design and Computational Validation of γ-Ray Shielding Effectiveness in Heavy Metal/Rare Earth Oxide–Natural Rubber Composites
Source: Polymers (Basel). 2024 Jul 26;16(15):2130. doi: 10.3390/polym16152130 (PMC11314579; doi:10.3390/polym16152130)
Supplement: Supplementary file 1 [file polymers-16-02130-s001.zip]

Archive with 1 entries (1 files):
- polymers-3035280-supplementary.pdf
